# Supplementary material for: Do Lipids Influence Gastrointestinal Processing: A Case Study of Major Soybean Allergen Gly m 4
Source: Membranes (Basel). 2021 Sep 30;11(10):754. doi: 10.3390/membranes11100754 (PMC8537068; doi:10.3390/membranes11100754)
Supplement: Supplementary file 1 [file membranes-11-00754-s001.zip]

Archive with 1 entries (1 files):
- Supporting information.pdf
